# Supplementary material for: Spectrum of Thrombotic Complications in Fatal Cases of COVID-19: Focus on Pulmonary Artery Thrombosis In Situ
Source: Viruses. 2023 Aug 2;15(8):1681. doi: 10.3390/v15081681 (PMC10458612; doi:10.3390/v15081681)
Supplement: Supplementary file 1 [file viruses-15-01681-s001.zip]

Archive with 1 entries (1 files):
- Supplementary Materials Table S1.xlsx
