# Supplementary material for: Spectrum of Thrombotic Complications in Fatal Cases of COVID-19: Focus on Pulmonary Artery Thrombosis In Situ
Source: Viruses. 2023 Aug 2;15(8):1681. doi: 10.3390/v15081681 (PMC10458612; doi:10.3390/v15081681)
Supplement: Supplementary file 1 [file viruses-15-01681-s001.zip › Supplementary Materials Table S1.xlsx]

## Sheet: July_2021
Clinical and demographic characteristics of patients and their postmortem diagnoses
№	Sex	Age	Underlying cause of death	Concomitant/competing cause of death	Unilateral/bilateral lung injury	Total/subtotal/lobar lung lesion	Hemorrhagic component	Signs of bacterial pneumonia (according to autopsy)	Bacterial pathogen	Pulmonary infarction	Pulmonary edema	Pulmonary embolism (source of thromboembolism identified)	Pulmonary artery thrombosis	Pulmonary vein thrombosis	Deep vein thrombosis of the lower extremities	Right atrium thrombi/Aortic thrombosis	Myocardial infarction	Infarctions of other organs*	*organs (Notes)	Cerebral edema with herniation	Thrombotic complications	Notes* Artery thrombosis in other organs	Immediate cause of death	Diabetes mellitus	Obesity	Atherosclerosis	Coronary heart disease	Malignant neoplastic disease	Neurodegenerative diseases /cerebral atrophy	Сerebrovascular disease	Chronic respiratory diseases/chronic bronchitis	Chronic diseases of the gastrointestinal tract / signs of chronic gastritis	Chronic kidney and urinary tract disease	Liver disease/hepatic steatosis	Hypertension	Duration of the disease	Length of stay	Respiratory support >24 h	Invasive mechanical ventilation>24 h	Fibrosis	Interstitial/alveolar edema	Hyaline membranes	Neutrophil infiltration in the alveolar spaces	Neutrophil infiltration in the bronchi	Lung Lymphocytic infiltration	Lymphocytic infiltration in the bronchi	Vascular Congestion	Alveolar hemorrhage	Squamous metaplasia
1	F	53	COVID-19,virus identified		bilateral	Total	Yes	No		No	Yes	Yes	No	No	Yes	No	No	No		No	Yes		Massive pulmonary embolism	Yes	Yes	Yes	No	Yes	No	No	Yes	Yes	No	No	Yes		14	Yes		Yes	Yes	Yes	No	No	Yes	No	Yes	Yes	Yes
2	F	73	COVID-19,virus identified		bilateral	Subtotal	Yes	No		No	Yes	No	No	No	No	No	No	No		No	No		Respiratory failure	Yes	No	Yes	No	No	No	No	No	No	No	Yes	Yes	20	15	Yes		No	Yes	Yes	No	Yes	Yes	Yes	Yes	Yes	No
3	F	26	COVID-19,virus identified		bilateral	Subtotal	Yes	No		No	Yes	No	No	No	No	No	No	No		Yes	No		Cerebral edema	No	No	No	No	No	No	No	No	No	No	No	No	18	4	Yes		No	Yes	Yes	No	No	Yes	No	Yes	Yes	No
4	F	75	COVID-19,virus identified		bilateral	Total	Yes	No		No	Yes	No	No	Yes	No	No	No	No		No	Yes		Respiratory failure	No	Yes	Yes	No	No	No	No	Yes	Yes	No	Yes	Yes		19	Yes		Yes	No	Yes	No	No	Yes	No	Yes	No	No
5	F	72	COVID-19,virus identified		bilateral	Subtotal	Yes	No		No	Yes	No	No	No	No	No	No	No		No	No		Respiratory failure	No	No	Yes	No	No	No	No	Yes	Yes	No	Yes	Yes		5	Yes		Yes	No	Yes	No	No	Yes	No	Yes	No	No
6	F	71	COVID-19,virus identified		bilateral	Lower lobe	Yes	No		No	Yes	No	No	No	No	No	No	No		No	No		Respiratory failure	No	No	Yes	No	No	No	No	Yes	Yes	No	Yes	Yes		12	No		Yes	No	Yes	No	No	Yes	No	Yes	No	No
7	F	53	COVID-19,virus identified		bilateral	Subtotal	Yes	No		No	Yes	Yes	No	Yes	Yes	No	No	No		No	Yes		Respiratory failure	No	Yes	Yes	No	No	No	No	Yes	Yes	No	Yes	Yes		7	No		No	Yes	Yes	No	No	Yes	No	Yes	Yes	No
8	F	62	COVID-19,virus identified		bilateral	Total	Yes	No		No	Yes	No	No	Yes	No	No	No	No		No	Yes		Respiratory failure	No	No	No	No	Yes	No	No	Yes	Yes	No	Yes	Yes		16	No		Yes	No	Yes	No	No	Yes	No	Yes	No	No
9	F	89	COVID-19,virus identified		bilateral	Total	Yes	No		No	Yes	No	No	No	No	No	No	No		No	No		Respiratory failure	No	No	Yes	Yes	No	No	No	Yes	Yes	No	Yes	Yes	14	10	No		Yes	No	Yes	No	No	Yes	No	Yes	No	No
10	F	56	COVID-19,virus identified		bilateral	Total	Yes	No		No	Yes	No	No	No	No	No	No	No		No	No		Respiratory failure	No	Yes	Yes	No	No	No	No	Yes	Yes	No	Yes	Yes	17	10	Yes		Yes	No	Yes	No	No	Yes	No	Yes	No	No
11	F	71	COVID-19,virus identified	Malignant neoplasm of pancreatic head	bilateral	Subtotal	Yes	No		No	Yes	No	No	No	No	No	No	No		No	No		Respiratory failure	No	Yes	Yes	No	No	Yes	No	Yes	Yes	Yes	No	Yes		9	No		Yes	Yes	Yes	No	No	Yes	No	Yes	Yes	No
12	F	81	COVID-19,virus identified		bilateral	Total	Yes	No		No	Yes	No	Yes	No	No	No	No	No		No	Yes		Respiratory failure	No	Yes	Yes	No	No	No	No	Yes	Yes	No	Yes	Yes		7	Yes		Yes	No	Yes	No	No	Yes	No	Yes	No	No
13	F	84	COVID-19,virus identified		bilateral	Total	Yes	No		No	Yes	No	No	No	No	No	No	No		No	No		Respiratory failure	Yes	Yes	Yes	No	No	No	No	Yes	Yes	Yes	Yes	Yes		23	Yes		Yes	No	Yes	No	No	Yes	No	Yes	No	No
14	F	59	COVID-19,virus identified		bilateral	Subtotal	Yes	No		No	Yes	No	No	No	No	No	No	No		No	No		Respiratory failure	No	No	Yes	No	No	No	No	Yes	Yes	No	Yes	Yes	25	18	Yes	Yes	Yes	No	Yes	No	No	Yes	No	Yes	No	No
15	F	81	COVID-19,virus identified		bilateral	Subtotal	Yes	No		No	Yes	No	No	No	No	No	No	No		No	No		Respiratory failure	Yes	Yes	Yes	No	No	No	No	No	No	No	No	Yes		8	Yes	Yes	No	No	Yes	No	Yes	No	Yes	No	Yes	Yes
16	F	68	COVID-19,virus identified		bilateral	Subtotal	Yes	No		No	Yes	No	No	No	No	No	No	No		No	No		Respiratory failure	Yes	Yes	Yes	No	No	No	No	No	No	No	No	Yes	15	11	Yes		No	Yes	Yes	No	Yes	No	Yes	Yes	Yes	Yes
17	F	77	COVID-19,virus identified		bilateral	Subtotal	Yes	No		No	Yes	Yes	No	No	Yes	No	No	No		No	Yes		Massive pulmonary embolism	Yes	Yes	Yes	No	No	No	No	Yes	Yes	No	Yes	Yes		13	Yes		Yes	No	Yes	No	No	Yes	No	No	Yes	Yes
18	F	85	COVID-19,virus identified	Lobular carcinoma of the left breast, metastases to the axillary lymph nodes on the left side, carcinomatosis of the pleura on both sides, carcinomatosis of the pericardium. aT2 N2 M1	bilateral	Subtotal	Yes	No		No	Yes	No	No	No	No	No	No	No		No	No		Respiratory failure	No	Yes	Yes	No	Yes	No	No	No	No	No	No	Yes	8	4	No		No	Yes	Yes	No	No	Yes	No	No	Yes	No
19	F	62	COVID-19,virus identified		bilateral	Total	Yes	No		No	Yes	No	No	No	No	No	No	No		No	No		Respiratory failure	No	No	Yes	No	No	No	No	No	Yes	No	Yes	Yes	18	8	Yes		Yes	No	Yes	No	No	Yes	No	Yes	No	No
20	F	61	COVID-19,virus identified		bilateral	Total	Yes	No		No	Yes	Yes	No	No	Yes	No	No	No		No	Yes		Respiratory failure	Yes	No	Yes	No	No	No	No	Yes	Yes	No	Yes	Yes		5	No		Yes	No	Yes	No	No	Yes	No	Yes	No	No
21	F	70	COVID-19,virus identified		bilateral	Total	Yes	No		No	Yes	No	No	No	No	No	No	No		No	No		Respiratory failure	Yes	No	Yes	No	Yes	No	No	Yes	Yes	No	Yes	Yes	10	2	No		Yes	No	Yes	No	No	Yes	No	Yes	No	No
22	F	67	COVID-19,virus identified		bilateral	Total	Yes	No		No	Yes	No	No	No	No	No	No	No		No	No		Respiratory failure	No	Yes	Yes	No	No	No	No	Yes	No	No	No	Yes	18	13	Yes	Yes	No	No	Yes	No	No	Yes	No	No	Yes	Yes
23	F	70	COVID-19,virus identified	Nodular sclerosis in Hodgkin's disease	bilateral	Total	Yes	No		No	Yes	No	No	No	No	No	No	No		No	No		Respiratory failure	No	No	Yes	No	Yes	No	No	Yes	Yes	No	Yes	Yes		6	No		Yes	Yes	No	No	No	Yes	No	Yes	No	No
24	F	84	COVID-19,virus identified		bilateral	Total	Yes	No		No	Yes	No	Yes	No	No	No	No	No		No	Yes		Respiratory failure	No	Yes	Yes	No	No	No	No	Yes	Yes	No	Yes	Yes		9	Yes		Yes	No	Yes	No	No	Yes	No	Yes	No	No
25	F	85	COVID-19,virus identified	Hypertensive disease with predominant heart and kidney involvement	bilateral	Total	Yes	No		No	Yes	No	No	No	No	No	No	No		No	No		Respiratory failure	No	No	Yes	No	No	No	No	Yes	Yes	No	Yes	Yes		5	Yes		Yes	No	Yes	No	No	Yes	No	Yes	No	No
26	F	63	COVID-19,virus identified		bilateral	Total	Yes	No		No	Yes	No	No	No	No	No	No	No		No	No		Respiratory failure	No	Yes	Yes	No	No	No	No	Yes	Yes	No	Yes	Yes		12	Yes		Yes	No	Yes	No	No	Yes	No	Yes	No	No
27	F	61	COVID-19,virus identified	Hypertensive disease with cardiac predominance	bilateral	Subtotal	Yes	No		No	Yes	No	No	No	No	No	Yes	No		No	No		Respiratory failure	No	Yes	Yes	No	No	No	No	No	No	No	No	Yes	16	0	No		No	Yes	Yes	No	No	No	Yes	No	No	Yes
28	F	56	COVID-19,virus identified		bilateral	Total	Yes	No		No	Yes	No	Yes	No	No	No	No	No		No	Yes		Respiratory failure	No	Yes	Yes	No	No	No	No	Yes	Yes	No	Yes	Yes		8	Yes		Yes	No	Yes	No	No	Yes	No	Yes	No	No
29	F	62	COVID-19,virus identified		bilateral	Total	Yes	No		No	Yes	Yes	No	No	Yes	No	Yes	Yes	kidney, spleen	No	Yes		Massive pulmonary embolism	No	Yes	Yes	No	No	No	No	Yes	Yes	Yes	No	Yes		12	Yes		Yes	No	Yes	No	No	Yes	No	No	Yes	No
30	F	74	COVID-19,virus identified		bilateral	Subtotal	Yes	No		No	Yes	No	No	No	No	No	No	No		No	No		Respiratory failure	No	Yes	Yes	No	No	No	No	No	Yes	Yes	No	Yes		12	Yes		Yes	Yes	Yes	No	No	Yes	No	Yes	Yes	No
31	F	92	COVID-19,virus identified		bilateral	Subtotal	Yes	No		No	Yes	No	No	No	No	No	No	No		No	No		Respiratory failure	No	No	Yes	No	No	No	No	Yes	Yes	No	Yes	Yes	14	4	No		Yes	No	Yes	No	No	Yes	No	Yes	No	No
32	F	82	COVID-19,virus identified	Combined heart disease	bilateral	Total	Yes	No		No	No	No	No	No	No	No	No	No		No	No		Cardiopulmonary failure	Yes	No	Yes	No	No	No	No	Yes	Yes	No	Yes	Yes		6	No		Yes	No	Yes	No	No	Yes	No	Yes	No	No
33	F	57	COVID-19,virus identified		bilateral	Total	Yes	No		No	Yes	No	No	No	No	No	No	No		No	No		Respiratory failure	Yes	Yes	Yes	No	No	No	No	Yes	No	No	No	Yes		12	Yes		Yes	No	Yes	No	No	Yes	No	Yes	No	No
34	F	84	COVID-19,virus identified		bilateral	Subtotal	Yes	No		No	Yes	No	Yes	No	No	No	No	No		No	Yes		Cardiopulmonary failure	No	No	Yes	No	No	No	Yes	Yes	Yes	No	Yes	No		21	Yes		Yes	No	Yes	No	No	Yes	No	Yes	No	No
35	F	66	COVID-19,virus identified	Diffuse large B-cell lymphoma of IVB stage, with involvement of right palatine tonsils, left palatine and tubal tonsils, conglomerates of submandibular, cervical, iliac, inguinal and inguinal lymph nodes	bilateral	Total	Yes	No		No	Yes	No	No	No	No	No	No	No		No	No		Respiratory failure	No	No	Yes	No	No	No	No	Yes	Yes	No	Yes	Yes		18	Yes		Yes	No	Yes	No	No	Yes	No	Yes	No	No
36	F	80	COVID-19,virus identified	Acute transmural infarction of the posterior wall of the left ventricle	bilateral	Lower lobe	Yes	No		No	Yes	No	No	No	No	No	Yes	No		No	Yes	coronary artery thrombosis	Cardiopulmonary failure	No	No	Yes	No	No	No	No	Yes	Yes	No	Yes	Yes		2	No		Yes	No	Yes	No	No	Yes	No	Yes	No	No
37	F	85	COVID-19,virus identified		bilateral	Subtotal	Yes	No		No	Yes	No	No	No	No	No	No	No		No	No		Respiratory failure	No	Yes	No	No	No	Yes	No	Yes	Yes	No	No	Yes	8	3	No		Yes	Yes	Yes	No	No	Yes	No	Yes	Yes	No
38	F	66	COVID-19,virus identified	Chronic lymphocytic leukemia with involvement of lymph nodes of tracheal bifurcation, retroperitoneal space, bone marrow; chemotherapeutic treatment.	bilateral	Subtotal	Yes	No		No	Yes	No	No	No	No	No	No	No		No	No		Respiratory failure	No	No	Yes	No	Yes	No	No	No	No	No	No	No	20	14	Yes		No	No	Yes	No	No	Yes	Yes	No	Yes	No
39	F	70	COVID-19,virus identified		bilateral	Total	No	No		No	Yes	No	No	No	No	No	No	No		No	No		Respiratory failure	Yes	Yes	Yes	No	No	No	No	Yes	No	No	Yes	Yes		4	Yes		Yes	No	Yes	No	No	Yes	No	Yes	No	No
40	F	62	COVID-19,virus identified		bilateral	Total	Yes	No		No	Yes	No	No	No	No	No	No	No		No	No		Respiratory failure	No	Yes	Yes	Yes	No	No	No	Yes	Yes	No	Yes	Yes		5	Yes	Yes	Yes	No	Yes	No	No	Yes	No	Yes	No	No
41	F	67	COVID-19,virus identified		bilateral	Total	Yes	No		No	Yes	No	No	No	No	No	No	No		No	No		Respiratory failure	No	No	Yes	No	No	No	No	Yes	Yes	No	No	Yes		11	Yes	Yes	Yes	No	Yes	No	No	Yes	No	Yes	No	No
42	F	61	COVID-19,virus identified		bilateral	Subtotal	Yes	No		No	Yes	No	No	No	No	No	No	No		No	No		Respiratory failure	Yes	Yes	Yes	No	No	No	No	No	No	No	No	Yes	15	8	Yes		No	Yes	No	No	No	Yes	Yes	No	Yes	No
43	F	80	COVID-19,virus identified	Chronic lymphocytic leukemia	bilateral	Total	Yes	No		No	Yes	Yes	No	No	Yes	No	No	No		No	Yes		Massive pulmonary embolism	No	No	Yes	No	No	No	No	Yes	Yes	No	No	Yes		11	No		Yes	No	Yes	No	No	Yes	No	Yes	No	No
44	F	58	COVID-19,virus identified		bilateral	Total	Yes	No		No	Yes	No	No	No	No	No	No	No		No	No		Respiratory failure	No	No	Yes	No	Yes	No	No	Yes	Yes	No	Yes	Yes		7	Yes		Yes	No	Yes	No	No	Yes	No	Yes	No	No
45	F	67	COVID-19,virus identified		bilateral	Subtotal	Yes	No		No	Yes	No	No	No	No	No	No	No		No	No		Respiratory failure	No	No	Yes	No	No	No	No	Yes	Yes	No	Yes	Yes		11	Yes		Yes	No	Yes	No	No	Yes	No	Yes	No	No
46	F	82	COVID-19,virus identified	Lymphoma	bilateral	Subtotal	Yes	No		No	Yes	No	No	No	No	No	No	No		No	No		Respiratory failure	No	No	Yes	No	No	No	No	Yes	Yes	No	Yes	Yes		7	Yes		Yes	No	Yes	No	No	Yes	No	Yes	No	No
47	F	82	COVID-19,virus identified		bilateral	Total	Yes	No		No	Yes	No	No	No	No	No	No	No		No	No		Respiratory failure	No	Yes	Yes	No	No	No	No	Yes	Yes	No	No	Yes		9	Yes		Yes	No	Yes	No	No	Yes	No	Yes	No	No
48	F	80	COVID-19,virus identified		bilateral	Subtotal	Yes	No		No	Yes	No	No	No	No	No	No	No		No	No		Respiratory failure	Yes	No	Yes	No	Yes	No	No	No	Yes	Yes	Yes	Yes		6	No		Yes	No	Yes	No	No	Yes	No	Yes	No	No
49	F	81	COVID-19,virus identified		bilateral	Subtotal	Yes	No		No	Yes	Yes	No	No	Yes	No	No	No		No	Yes		Massive pulmonary embolism	No	No	Yes	Yes	No	No	No	Yes	Yes	No	Yes	Yes		16	No		Yes	No	Yes	No	No	Yes	No	Yes	No	No
50	F	73	COVID-19,virus identified	Hypertensive disease with heart and kidney injury	bilateral	Lower lobe	Yes	No		No	Yes	No	No	No	No	No	No	No		No	No		Cardiopulmonary failure	No	Yes	Yes	No	No	No	No	Yes	Yes	No	Yes	Yes	15	10	No		Yes	No	Yes	No	No	No	No	Yes	No	No
51	F	59	COVID-19,virus identified		bilateral	Total	Yes	No		No	Yes	No	No	No	No	No	No	No		No	No		Respiratory failure	Yes	No	Yes	Yes	No	No	No	Yes	Yes	No	Yes	Yes		8	Yes		Yes	No	Yes	No	No	Yes	No	Yes	No	No
52	F	74	COVID-19,virus identified		bilateral	Subtotal	Yes	No		No	Yes	No	No	No	No	No	No	No		No	No		Respiratory failure	Yes	Yes	No	No	No	No	No	Yes	Yes	No	Yes	Yes		10	Yes	Yes	Yes	No	Yes	No	No	Yes	No	Yes	No	No
53	F	64	COVID-19,virus identified		bilateral	Total	Yes	No		No	Yes	No	No	No	No	No	No	No		No	No		Respiratory failure	Yes	Yes	Yes	No	No	No	No	Yes	Yes	No	Yes	Yes		9	No		Yes	No	Yes	No	No	Yes	No	Yes	No	No
54	F	59	COVID-19,virus identified		bilateral	Subtotal	Yes	No		No	Yes	Yes	No	No	Yes	No	No	No		No	Yes		Respiratory failure	No	No	Yes	No	No	No	No	Yes	Yes	No	Yes	Yes		9	Yes		Yes	No	Yes	No	No	Yes	No	Yes	No	No
55	F	73	COVID-19,virus identified		bilateral	Total	Yes	No		No	Yes	No	No	No	No	No	No	No		No	No		Respiratory failure	Yes	Yes	Yes	No	Yes	No	No	Yes	Yes	Yes	Yes	Yes		12	Yes		Yes	No	Yes	No	No	Yes	No	Yes	No	No
56	F	90	COVID-19,virus identified		bilateral	Subtotal	Yes	No		No	Yes	No	No	No	No	No	No	No		No	No		Respiratory failure	Yes	No	No	No	No	No	No	Yes	Yes	No	Yes	Yes		9	Yes		Yes	No	Yes	No	No	Yes	No	Yes	No	No
57	F	71	COVID-19,virus identified	Multiple A lambda myeloma with secretion of Bens-Jones lambda protein, with pathological compression fracture L1, soft tissue component at the level of spinous process L1, grade III by B. Durie S. Sflmon, grade III by ISS	bilateral	Total	Yes	No		No	Yes	No	Yes	No	No	Aortic thrombosis	No	No		No	Yes		Respiratory failure	No	No	Yes	No	No	No	No	Yes	Yes	No	Yes	Yes		16	Yes	Yes	Yes	No	Yes	No	No	Yes	No	Yes	No	No
58	F	91	COVID-19,virus identified		bilateral	Subtotal	Yes	No		No	Yes	No	No	No	Yes	No	No	No		No	Yes		Respiratory failure	No	Yes	Yes	No	No	Yes	No	Yes	Yes	Yes	No	Yes		24	Yes		Yes	Yes	Yes	No	No	Yes	Yes	Yes	Yes	No
59	F	84	COVID-19,virus identified	Hypertensive disease with heart and kidney damage	bilateral	Total	Yes	No		No	Yes	No	No	No	No	Right atrium thrombi	No	No		No	Yes		Respiratory failure	No	Yes	Yes	No	No	No	No	No	No	No	No	Yes	12	6	Yes	Yes	No	Yes	Yes	No	No	Yes	Yes	Yes	Yes	No
60	F	84	COVID-19,virus identified		bilateral	Lower lobe	Yes	No		No	Yes	No	No	No	No	No	No	Yes	brain	Yes	No		Cerebral edema	No	No	Yes	No	No	No	No	Yes	Yes	No	Yes	Yes		4	Yes	Yes	Yes	No	Yes	No	No	Yes	No	Yes	No	No
61	F	73	COVID-19,virus identified		bilateral	Subtotal	Yes	No		No	Yes	No	No	Yes	No	No	Yes	No		No	Yes	coronary thrombosis	Cardiopulmonary failure	Yes	No	Yes	No	No	No	No	Yes	No	No	Yes	Yes		1	Yes		Yes	No	Yes	No	No	Yes	No	Yes	No	No
62	F	70	COVID-19,virus identified	Hypertensive disease with heart and kidney damage	bilateral	Subtotal	Yes	No		No	Yes	No	No	No	No	No	No	No		No	No		Respiratory failure	Yes	No	Yes	No	No	No	No	Yes	Yes	Yes	Yes	Yes		8	No		Yes	No	Yes	No	No	Yes	No	Yes	No	No
63	F	71	COVID-19,virus identified		bilateral	Subtotal	Yes	No		No	Yes	No	No	No	No	No	No	Yes	brain	Yes	Yes	cerebral artery thrombosis	Cerebral edema	Yes	No	Yes	No	No	No	No	Yes	Yes	No	Yes	Yes		6	No		Yes	No	Yes	No	No	Yes	No	Yes	No	No
64	M	74	COVID-19,virus identified		bilateral	Total	Yes	No		No	Yes	No	No	No	No	No	No	No		No	No		Respiratory failure	Yes	No	Yes	No	No	Yes	No	Yes	Yes	Yes	Yes	Yes		11	Yes		Yes	Yes	Yes	No	No	Yes	No	Yes	Yes	No
65	M	45	COVID-19,virus identified	Hypertensive heart and kidney disease	bilateral	Total	Yes	No		No	Yes	No	No	No	No	No	No	No		No	No		Respiratory failure	No	No	Yes	No	No	No	No	No	No	No	No	Yes	25	14	No		No	Yes	Yes	No	No	Yes	No	No	No	Yes
66	M	65	COVID-19,virus identified		bilateral	Subtotal	No	No		No	Yes	No	No	No	No	No	No	No		No	No		Respiratory failure	Yes	No	Yes	Yes	No	No	No	Yes	Yes	No	No	Yes		5	Yes		Yes	No	Yes	No	No	Yes	No	Yes	No	No
67	M	69	COVID-19,virus identified		bilateral	Total	Yes	No		No	No	No	No	No	No	No	No	No		No	No		Respiratory failure	No	Yes	Yes	No	No	No	No	Yes	Yes	No	Yes	Yes		12	Yes		Yes	No	Yes	No	No	Yes	No	Yes	No	No
68	M	95	COVID-19,virus identified		bilateral	Total	Yes	No		No	Yes	No	No	No	Yes	No	No	No		No	Yes		Respiratory failure	No	No	Yes	No	No	No	No	No	Yes	No	Yes	Yes	13	5	Yes		Yes	No	Yes	No	No	Yes	No	Yes	No	No
69	M	72	COVID-19,virus identified		bilateral	Subtotal	Yes	No		No	Yes	No	No	No	No	No	No	No		No	No		Respiratory failure	Yes	Yes	Yes	No	No	No	Yes	No	No	No	No	Yes	16	5	Yes		No	No	Yes	No	Yes	Yes	Yes	Yes	Yes	Yes
70	M	68	COVID-19,virus identified		bilateral	Subtotal	Yes	No		No	Yes	No	No	No	No	No	No	No		No	No		Respiratory failure	Yes	No	Yes	No	No	No	No	No	No	No	No	Yes	12	5	Yes		No	No	Yes	No	Yes	No	Yes	No	Yes	No
71	M	48	COVID-19,virus identified	Hypertensive heart and kidney disease	bilateral	Subtotal	Yes	No		No	Yes	No	No	No	No	No	No	No		No	No		Respiratory failure	No	No	Yes	No	No	No	No	No	No	No	No	No	20	13	Yes		Yes	No	Yes	No	No	Yes	No	Yes	Yes	Yes
72	M	74	COVID-19,virus identified		bilateral	Total	Yes	No		No	Yes	No	No	No	No	No	No	No		No	No		Respiratory failure	No	No	Yes	Yes	No	No	Yes	Yes	Yes	No	Yes	No		0	No		Yes	No	Yes	No	No	Yes	No	Yes	No	No
73	M	72	COVID-19,virus identified		bilateral	Total	Yes	No		No	Yes	No	No	No	No	No	No	No		No	No		Respiratory failure	No	No	Yes	No	No	No	Yes	Yes	Yes	No	Yes	Yes		0	No		Yes	No	Yes	No	No	Yes	No	Yes	No	No
74	M	87	COVID-19,virus identified		bilateral	Total	Yes	No		No	Yes	No	No	No	No	No	No	No		No	No		Respiratory failure	No	No	Yes	No	No	No	Yes	No	No	No	No	Yes		4	No		Yes	No	Yes	No	Yes	Yes	Yes	Yes	Yes	Yes
75	M	76	COVID-19,virus identified		bilateral	Lower Lobe	Yes	No		No	Yes	No	No	No	No	No	No	No		No	No		Respiratory failure	No	No	Yes	Yes	No	No	No	No	No	No	No	Yes	9	4	No		No	Yes	Yes	No	No	Yes	Yes	No	Yes	No
76	M	83	COVID-19,virus identified	Hypertensive heart and kidney disease	bilateral	Subtotal	Yes	No		No	Yes	No	No	No	No	No	No	No		No	No		Cardiopulmonary failure	Yes	No	Yes	No	No	No	No	Yes	Yes	No	Yes	Yes		6	No		Yes	No	Yes	No	No	Yes	No	Yes	No	No
77	M	68	COVID-19,virus identified	Pickwick's syndrome	bilateral	Total	Yes	No		No	Yes	No	No	No	Yes	No	No	No		No	Yes		Cardiopulmonary failure	Yes	Yes	Yes	No	No	No	No	Yes	No	No	Yes	No		8	No		Yes	No	Yes	No	No	Yes	No	Yes	No	No
78	M	68	COVID-19,virus identified		bilateral	Total	Yes	No		No	Yes	No	Yes	Yes	No	No	No	No		No	Yes		Respiratory failure	No	No	Yes	No	Yes	No	No	Yes	Yes	No	Yes	Yes		22	No		Yes	No	Yes	No	No	Yes	No	Yes	No	No
79	M	56	COVID-19,virus identified		bilateral	Total	Yes	No		Yes	No	Yes	No	No	Yes	No	No	No		No	Yes		Respiratory failure	No	No	Yes	No	No	No	No	Yes	Yes	No	Yes	Yes		10	Yes	Yes	Yes	No	Yes	No	No	No	No	Yes	No	No
80	M	46	COVID-19,virus identified	Hypertensive heart and kidney disease	bilateral	Total	Yes	No		No	Yes	No	No	No	No	No	No	No		No	No		Respiratory failure	No	No	Yes	No	No	No	No	No	No	No	No	Yes	28	21	Yes		No	Yes	Yes	No	No	Yes	Yes	Yes	Yes	Yes
81	M	54	COVID-19,virus identified		bilateral	Total	Yes	No		No	Yes	No	No	No	No	No	No	No		No	No		Respiratory failure	No	Yes	Yes	No	No	No	No	Yes	Yes	No	Yes	No		10	Yes	Yes	Yes	No	Yes	No	No	Yes	No	Yes	No	No
82	M	81	COVID-19,virus identified		bilateral	Total	Yes	No		No	Yes	No	Yes	No	No	No	No	No		No	Yes		Respiratory failure	Yes	No	Yes	No	No	No	Yes	No	Yes	Yes	No	Yes		10	Yes		Yes	Yes	Yes	No	No	Yes	No	Yes	Yes	No
83	M	72	COVID-19,virus identified		bilateral	Total	Yes	No		No	Yes	No	No	No	No	No	No	No		No	No		Respiratory failure	Yes	Yes	Yes	No	No	No	No	Yes	No	No	No	Yes		10	Yes		Yes	No	Yes	No	No	Yes	No	Yes	No	No
84	M	43	COVID-19,virus identified		bilateral	Subtotal	Yes	No		No	Yes	Yes	No	No	Yes	No	No	No		No	Yes		Massive pulmonary embolism	No	No	Yes	No	No	No	No	Yes	Yes	No	Yes	Yes	26	16	Yes		Yes	No	Yes	No	No	Yes	No	Yes	No	No
85	M	51	COVID-19,virus identified		bilateral	Total	Yes	No		No	Yes	No	No	No	No	No	No	No		No	No		Respiratory failure	No	Yes	Yes	No	No	No	No	Yes	Yes	No	No	Yes		5	Yes	Yes	Yes	No	Yes	No	No	Yes	No	Yes	No	No
86	M	87	COVID-19,virus identified		bilateral	Total	Yes	No		No	Yes	No	No	No	No	No	No	No		No	No		Respiratory failure	No	No	Yes	No	No	No	No	Yes	Yes	No	Yes	Yes		5	No		Yes	No	Yes	No	No	Yes	No	Yes	No	No
87	M	66	COVID-19,virus identified		bilateral	Total	Yes	No		No	Yes	No	Yes	No	No	No	No	No		No	Yes		Respiratory failure	No	No	Yes	No	Yes	No	No	Yes	Yes	Yes	No	Yes		11	Yes	Yes	Yes	Yes	Yes	No	No	Yes	No	Yes	Yes	No
88	M	85	COVID-19,virus identified		bilateral	Total	Yes	No		No	Yes	No	No	No	No	No	No	No		No	No		Respiratory failure	Yes	Yes	Yes	No	Yes	No	No	Yes	Yes	No	Yes	Yes		10	Yes		Yes	No	Yes	No	No	Yes	No	Yes	No	No
89	M	50	COVID-19,virus identified		bilateral	Total	Yes	No		No	Yes	No	No	No	No	No	No	No		No	No		Respiratory failure	No	Yes	Yes	No	Yes	No	No	Yes	Yes	No	Yes	Yes		1	Yes		Yes	No	Yes	No	No	Yes	No	Yes	No	No
90	M	37	COVID-19,virus identified		bilateral	Subtotal	Yes	No		No	Yes	No	No	No	No	No	No	No		No	No		Cardiopulmonary failure	No	Yes	No	No	No	No	No	No	No	Yes	No	No	27	10	Yes		No	No	Yes	No	No	Yes	Yes	Yes	Yes	No
91	M	97	COVID-19,virus identified	Hypertensive heart and kidney disease	bilateral	Lower lobe	Yes	No		No	Yes	No	No	No	No	No	No	No		No	No		Cardiopulmonary failure	No	No	Yes	No	No	No	No	Yes	Yes	No	Yes	Yes	14	4	No		Yes	No	Yes	No	No	Yes	No	Yes	No	No
92	M	45	COVID-19,virus identified		bilateral	Total	Yes	No		No	Yes	No	Yes	No	No	No	No	No		No	Yes		Respiratory failure	No	No	Yes	No	No	No	No	Yes	Yes	No	No	Yes		2	No		Yes	No	Yes	No	No	Yes	No	Yes	No	No
93	M	57	COVID-19,virus identified		bilateral	Total	Yes	No		No	Yes	No	No	No	No	No	No	No		No	No		Respiratory failure	No	No	Yes	No	No	No	No	Yes	Yes	Yes	Yes	Yes		5	Yes	Yes	Yes	No	Yes	No	No	Yes	No	Yes	No	No
94	M	83	COVID-19,virus identified	Non-Hodgkin's lymphoma	bilateral	Subtotal	Yes	No		No	Yes	No	No	No	No	No	No	No		No	No		Respiratory failure	No	Yes	Yes	No	No	No	No	Yes	Yes	No	Yes	Yes		16	Yes		Yes	No	Yes	No	No	Yes	No	Yes	No	No
95	M	59	COVID-19,virus identified		bilateral	Subtotal	Yes	No		No	Yes	No	No	No	No	No	No	No		No	No		Respiratory failure	No	No	No	No	No	No	No	Yes	Yes	No	Yes	Yes	10	7	Yes		Yes	No	Yes	No	No	Yes	No	Yes	No	No
96	M	94	COVID-19,virus identified	Hypertensive heart and kidney disease	bilateral	Lower lobe	Yes	No		No	Yes	No	No	No	No	No	No	No		No	No		Cardiopulmonary failure	No	No	Yes	Yes	No	No	No	Yes	Yes	No	Yes	Yes		8	No		Yes	No	Yes	No	No	Yes	No	Yes	No	No
97	M	54	COVID-19,virus identified		bilateral	Total	Yes	No		No	Yes	No	No	No	No	No	No	No		No	No		Respiratory failure	No	No	Yes	No	No	No	No	Yes	Yes	No	Yes	Yes		8	Yes	Yes	Yes	No	Yes	No	No	Yes	No	Yes	No	No
98	M	42	COVID-19,virus identified		bilateral	Total	Yes	No		No	Yes	No	No	No	No	No	No	No		No	No		Respiratory failure	No	No	Yes	No	No	No	No	Yes	Yes	Yes	Yes	No		23	Yes	Yes	Yes	No	Yes	No	No	Yes	No	Yes	No	No
99	M	74	COVID-19,virus identified		bilateral	Subtotal	Yes	No		No	Yes	Yes	No	No	Yes	No	No	No		No	Yes		Massive pulmonary embolism	No	No	Yes	No	No	No	Yes	Yes	Yes	Yes	Yes	Yes		18	Yes	Yes	Yes	No	Yes	No	No	Yes	No	Yes	No	No
100	M	46	COVID-19,virus identified		bilateral	Total	Yes	No		No	Yes	No	No	No	No	No	No	No		No	No		Respiratory failure	No	Yes	Yes	No	No	No	No	Yes	Yes	No	No	Yes		2	Yes		Yes	Yes	Yes	No	No	Yes	No	Yes	Yes	No
101	M	78	COVID-19,virus identified	Hypertensive heart and kidney disease	bilateral	Subtotal	Yes	No		No	Yes	No	Yes	No	No	No	No	No		No	Yes		Cardiopulmonary failure	No	No	Yes	Yes	Yes	Yes	Yes	Yes	Yes	Yes	Yes	Yes		11	No		Yes	No	Yes	No	No	Yes	No	Yes	No	No
102	M	74	COVID-19,virus identified		bilateral	Subtotal	Yes	No		No	Yes	No	No	No	No	No	No	No		No	No		Respiratory failure	No	No	Yes	Yes	No	No	Yes	Yes	Yes	No	Yes	Yes		5	No		Yes	No	Yes	No	No	Yes	No	Yes	No	No
103	F	85	COVID-19,virus identified	Hypertensive heart and kidney disease	bilateral	Subtotal	Yes	No		No	Yes	No	No	No	No	No	No	No		No	No		Cardiopulmonary failure	No	Yes	Yes	No	No	No	No	No	No	No	No	Yes	20	13	Yes		No	Yes	Yes	Yes	No	No	No	Yes	Yes	No
104	F	68	COVID-19,virus identified		bilateral	Total	No	No		No	Yes	No	Yes	Yes	No	No	No	No		No	Yes		Respiratory failure	Yes	Yes	Yes	No	No	No	No	No	Yes	No	Yes	Yes		15	Yes	Yes	Yes	No	Yes	Yes	No	Yes	No	Yes	Yes	No
105	F	62	COVID-19,virus identified		bilateral	Subtotal	Yes	No		No	Yes	No	No	No	No	No	No	No		No	No		Respiratory failure	No	Yes	Yes	No	No	No	No	Yes	No	No	Yes	Yes		7	Yes		Yes	Yes	Yes	Yes	No	Yes	No	Yes	Yes	No
106	F	72	COVID-19,virus identified		bilateral	Subtotal	Yes	No		No	No	Yes	Yes	No	Yes	No	No	No		No	Yes		Massive pulmonary embolism	Yes	No	Yes	No	No	No	No	Yes	Yes	No	Yes	Yes		18	No		Yes	No	Yes	Yes	No	No	Yes	Yes	No	No
107	F	79	COVID-19,virus identified		bilateral	Total	Yes	No		No	Yes	No	No	No	No	No	No	No		No	No		Respiratory failure	No	No	Yes	Yes	No	No	No	Yes	Yes	No	Yes	Yes		6	No		No	Yes	Yes	Yes	Yes	No	Yes	No	Yes	No
108	F	67	COVID-19,virus identified		bilateral	Subtotal	Yes	No		No	Yes	No	No	No	No	No	No	No		No	No		Respiratory failure	No	No	Yes	Yes	No	No	No	Yes	Yes	No	Yes	Yes		1	No		Yes	No	Yes	Yes	No	Yes	No	Yes	No	No
109	F	69	COVID-19,virus identified		bilateral	Subtotal	Yes	No		No	Yes	No	No	No	No	No	No	No		No	No		Respiratory failure	Yes	Yes	Yes	No	No	No	No	No	No	No	Yes	Yes	7	3	No		No	No	Yes	Yes	Yes	Yes	Yes	No	Yes	No
110	F	94	COVID-19,virus identified		bilateral	Total	Yes	No		No	Yes	No	No	No	No	No	No	No		No	No		Respiratory failure	No	No	Yes	Yes	No	No	No	Yes	Yes	No	Yes	Yes	16	6	Yes		No	Yes	Yes	Yes	Yes	Yes	Yes	No	Yes	No
111	F	75	COVID-19,virus identified		bilateral	Total	Yes	No		No	Yes	No	Yes	Yes	No	No	No	No		No	Yes		Respiratory failure	No	No	Yes	No	No	No	No	Yes	Yes	No	Yes	Yes	19	13	Yes		No	Yes	No	Yes	No	Yes	No	No	No	No
112	F	80	COVID-19,virus identified		bilateral	Total	Yes	No		No	Yes	No	No	No	No	No	No	No		No	No		Respiratory failure	No	No	Yes	No	No	No	Yes	Yes	Yes	No	Yes	Yes		8	No		No	Yes	Yes	Yes	No	Yes	Yes	No	Yes	No
113	F	82	COVID-19,virus identified		bilateral	Total	Yes	No		No	Yes	No	Yes	No	No	No	No	No		No	Yes		Respiratory failure	No	No	Yes	Yes	No	No	No	No	Yes	No	Yes	Yes	16	12	Yes		Yes	Yes	Yes	Yes	Yes	Yes	Yes	No	Yes	No
114	F	58	COVID-19,virus identified		bilateral	Subtotal	Yes	No		No	Yes	No	Yes	No	No	No	No	No		No	Yes		Respiratory failure	Yes	Yes	Yes	No	No	Yes	No	Yes	Yes	Yes	No	Yes	25	19	Yes		Yes	No	No	Yes	No	No	No	No	No	No
115	F	79	COVID-19,virus identified		bilateral	Total	Yes	No		No	Yes	No	Yes	No	No	No	No	No		No	Yes		Respiratory failure	No	No	Yes	Yes	No	No	No	Yes	Yes	No	Yes	Yes		4	No		Yes	No	Yes	Yes	No	Yes	No	Yes	Yes	No
116	F	86	COVID-19,virus identified		bilateral	Subtotal	Yes	No		No	Yes	No	Yes	No	No	No	No	No		No	Yes		Respiratory failure	Yes	No	No	No	No	Yes	Yes	Yes	No	No	Yes	Yes	11	5	No		No	No	No	Yes	Yes	Yes	Yes	Yes	No	Yes
117	F	76	COVID-19,virus identified		bilateral	Total	Yes	No		Yes	Yes	No	Yes	No	No	No	No	No		No	Yes		Respiratory failure	No	Yes	Yes	No	No	No	No	No	No	No	No	Yes	16	9	Yes		Yes	No	No	Yes	Yes	Yes	Yes	Yes	Yes	No
118	F	70	COVID-19,virus identified		bilateral	Subtotal	Yes	No		No	Yes	No	No	No	No	No	No	Yes	brain	Yes	Yes	cerebral thrombosis	Cerebral edema	No	No	Yes	No	No	Yes	No	Yes	Yes	No	No	Yes		1	Yes		Yes	No	Yes	Yes	No	Yes	No	Yes	Yes	No
119	F	47	COVID-19,virus identified		bilateral	Total	Yes	No		No	Yes	No	Yes	No	No	No	No	Yes	kidney	No	Yes		Respiratory failure	Yes	Yes	Yes	No	No	No	No	Yes	Yes	Yes	No	Yes	10	7	Yes		Yes	Yes	Yes	Yes	No	Yes	No	Yes	Yes	No
120	F	92	COVID-19,virus identified		unilateral	Total	Yes	No		No	Yes	No	Yes	No	No	No	No	No		No	Yes		Respiratory failure	No	No	Yes	No	No	Yes	Yes	Yes	No	No	No	Yes	6	3	No		Yes	No	No	Yes	No	Yes	No	Yes	Yes	No
121	F	67	COVID-19,virus identified		bilateral	Total	Yes	Yes		Yes	Yes	No	Yes	No	No	No	No	No		No	Yes		Respiratory failure	No	No	Yes	No	No	No	No	No	Yes	Yes	No	Yes	35	21	Yes	Yes	Yes	No	No	Yes	Yes	Yes	No	Yes	No	No
122	F	77	COVID-19,virus identified		bilateral	Total	Yes	Yes		No	No	No	Yes	No	No	No	No	No		No	Yes		Respiratory failure	Yes	Yes	No	No	No	Yes	Yes	Yes	Yes	No	No	Yes	17	11	Yes	Yes	No	No	No	Yes	Yes	Yes	No	Yes	No	Yes
123	F	93	COVID-19,virus identified		bilateral	Total	Yes	No		No	Yes	No	Yes	No	No	No	No	No		No	Yes		Respiratory failure	No	No	Yes	No	Yes	Yes	No	No	Yes	Yes	No	No	20	13	No		Yes	No	Yes	Yes	Yes	Yes	No	Yes	Yes	No
124	F	20	COVID-19,virus identified		bilateral	Total	Yes	Yes		No	Yes	No	Yes	No	No	No	No	No		No	Yes		Respiratory failure	No	Yes	Yes	No	No	No	No	Yes	No	No	No	No		13	Yes		Yes	Yes	No	Yes	No	No	No	Yes	Yes	No
125	F	89	COVID-19,virus identified		bilateral	Total	Yes	No		No	Yes	No	Yes	No	No	Aortic thrombosis	No	No		No	Yes		Respiratory failure	Yes	No	Yes	No	No	Yes	Yes	No	Yes	No	No	Yes		13	Yes		No	No	No	Yes	Yes	Yes	No	Yes	No	Yes
126	F	81	COVID-19,virus identified		bilateral	Total	Yes	Yes	Acinetobacter, Klebsiella spp.	No	Yes	No	Yes	No	No	No	No	No		No	Yes		Respiratory failure	No	No	Yes	Yes	No	No	Yes	No	Yes	Yes	No	Yes	35	8	Yes		Yes	No	Yes	Yes	Yes	Yes	Yes	Yes	Yes	No
127	F	86	COVID-19,virus identified	Low differentiated adenocarcinoma of the sigmoid colon with invasion into pelvic tissue, uterine body and appendages, metastases to the lungs, peritoneal carcinomatosis. aT4 N0 M1.	bilateral	Total	Yes	No		No	Yes	No	No	No	No	No	No	No		No	No		Respiratory failure	Yes	No	Yes	No	No	No	Yes	No	No	No	No	Yes	45	4	Yes		Yes	Yes	Yes	Yes	Yes	No	Yes	Yes	Yes	No
128	M	71	COVID-19,virus identified		bilateral	Total	Yes	Yes		No	Yes	No	Yes	No	No	No	No	No		No	Yes		Respiratory failure	No	No	Yes	No	No	Yes	No	Yes	Yes	Yes	No	Yes		11	No		Yes	Yes	Yes	Yes	No	Yes	No	Yes	Yes	No
129	M	70	COVID-19,virus identified		bilateral	Total	Yes	No		No	Yes	No	No	Yes	No	No	No	No		No	Yes		Respiratory failure	No	No	Yes	No	No	No	No	Yes	No	No	Yes	Yes		8	Yes	Yes	Yes	Yes	Yes	Yes	No	Yes	No	Yes	Yes	No
130	M	86	COVID-19,virus identified		bilateral	Subtotal	Yes	No		No	Yes	No	No	No	No	No	No	No		No	No		Respiratory failure	No	No	Yes	No	No	No	No	Yes	Yes	No	Yes	Yes		9	No		Yes	Yes	Yes	Yes	No	Yes	No	Yes	Yes	No
131	M	80	COVID-19,virus identified	Chronic obstructive pulmonary disease	bilateral	Subtotal	Yes	No		No	Yes	No	No	No	No	Aortic thrombosis	No	No		No	Yes		Cardiopulmonary failure	No	No	Yes	Yes	No	Yes	No	No	Yes	Yes	No	Yes		18	No		Yes	No	No	Yes	Yes	Yes	No	Yes	Yes	Yes
132	M	75	COVID-19,virus identified		bilateral	Subtotal	Yes	No		No	Yes	No	No	No	No	No	No	No		No	No		Respiratory failure	Yes	No	Yes	No	No	No	No	Yes	Yes	No	Yes	Yes		4	No		No	Yes	Yes	Yes	Yes	Yes	Yes	No	Yes	No
133	M	74	COVID-19,virus identified		bilateral	Subtotal	Yes	No		No	Yes	No	Yes	No	No	No	No	No		No	Yes	renal artery	Respiratory failure	No	No	Yes	No	No	No	No	Yes	Yes	Yes	No	Yes		16	Yes		Yes	No	No	Yes	Yes	Yes	No	Yes	No	Yes
134	M	64	COVID-19,virus identified		bilateral	Subtotal	Yes	No		No	Yes	No	Yes	No	No	No	No	No		No	Yes		Respiratory failure	No	No	Yes	Yes	No	Yes	No	Yes	Yes	Yes	No	Yes	22	8	Yes		Yes	No	No	Yes	Yes	Yes	No	Yes	No	Yes
135	M	67	COVID-19,virus identified		bilateral	Subtotal	Yes	No		No	Yes	No	No	No	No	No	No	No		No	No		Respiratory failure	No	No	Yes	No	No	No	No	Yes	Yes	No	Yes	Yes		12	Yes	Yes	Yes	Yes	Yes	Yes	Yes	Yes	Yes	No	Yes	No
136	M	69	COVID-19,virus identified	Chronic cerebral ischemia	bilateral	Lower lobe	Yes	No		No	Yes	No	Yes	No	No	No	No	No		No	Yes		Respiratory failure	No	No	Yes	No	No	No	No	Yes	Yes	No	Yes	Yes		15	Yes		Yes	No	Yes	Yes	No	Yes	No	Yes	No	No
137	M	60	COVID-19,virus identified		bilateral	Total	Yes	No		No	Yes	No	Yes	No	No	No	No	No		No	Yes		Respiratory failure	No	No	Yes	Yes	No	No	No	Yes	Yes	No	Yes	Yes		12	Yes		No	Yes	Yes	Yes	Yes	Yes	No	No	Yes	No
138	M	74	COVID-19,virus identified		bilateral	Total	Yes	No		No	Yes	No	No	No	No	No	No	No		No	No		Respiratory failure	No	No	Yes	Yes	No	No	No	Yes	Yes	No	Yes	Yes		13	Yes	Yes	No	No	Yes	Yes	Yes	Yes	Yes	No	Yes	No
139	M	72	COVID-19,virus identified		bilateral	Total	Yes	No		Yes	Yes	No	Yes	No	No	No	No	No		No	Yes		Respiratory failure	Yes	Yes	Yes	Yes	No	Yes	Yes	No	No	No	No	Yes	10	6	No		No	No	No	Yes	No	Yes	No	Yes	No	Yes
140	M	67	COVID-19,virus identified		bilateral	Total	Yes	Yes		No	Yes	No	Yes	Yes	No	No	No	Yes	kidney, spleen	No	Yes		Respiratory failure	No	No	Yes	No	No	No	No	No	Yes	Yes	No	Yes	21	17	Yes	Yes	Yes	No	No	Yes	No	Yes	No	No	Yes	No
141	M	76	COVID-19,virus identified		unilateral	Total	Yes	Yes	Enterobacter и Pseudomonas aeruginosa	No	Yes	No	No	No	No	No	No	No		No	No		Respiratory failure	Yes	No	Yes	No	Yes	No	No	No	No	No	No	Yes	16	14	Yes		No	Yes	Yes	Yes	No	Yes	No	Yes	No	No
142	M	79	COVID-19,virus identified		unilateral	Total	Yes	Yes		No	Yes	No	No	No	No	No	No	No		No	No		Respiratory failure	No	No	Yes	Yes	No	Yes	No	No	No	No	No	Yes	17	11	No		Yes	Yes	Yes	Yes	No	No	No	Yes	No	No
143	M	73	COVID-19,virus identified		bilateral	Subtotal	Yes	Yes	Proteus spp	No	Yes	Yes	Yes	No	No	Right atrium thrombi	No	Yes	kidney	No	Yes		Massive pulmonary embolism	No	No	Yes	Yes	No	Yes	No	Yes	Yes	Yes	No	Yes		23	No		Yes	No	Yes	Yes	No	Yes	No	Yes	Yes	No
144	M	79	COVID-19,virus identified		bilateral	Total	Yes	No		No	Yes	No	Yes	No	No	No	No	No		No	Yes		Respiratory failure	No	No	Yes	No	No	No	No	No	Yes	No	Yes	Yes		6	Yes		Yes	No	Yes	Yes	No	Yes	No	No	Yes	No
145	M	72	COVID-19,virus identified	Hepatocellular carcinoma of the right lobe of the liver G2, aT3N1M0.	bilateral	Total	Yes	Yes		Yes	Yes	No	Yes	No	No	No	No	No		No	Yes		Respiratory failure	No	No	Yes	No	No	Yes	No	Yes	No	No	No	Yes		7	Yes		No	No	No	Yes	Yes	Yes	Yes	Yes	Yes	Yes
146	M	72	COVID-19,virus identified		bilateral	Total	Yes	No		No	Yes	No	No	No	No	No	No	No		No	Yes	cerebral artery thrombosis	Respiratory failure	Yes	No	Yes	No	No	Yes	Yes	Yes	Yes	No	No	Yes	11	9	No		No	No	Yes	Yes	No	Yes	No	No	Yes	No
147	M	41	COVID-19,virus identified		bilateral	Total	Yes	Yes	Acinetobacter spp., Klebsiella pneumoniae, Proteus spp.	No	Yes	No	Yes	No	No	No	No	No		No	Yes		Respiratory failure	No	No	No	No	No	No	No	No	No	No	No	Yes		26	Yes		Yes	No	No	Yes	Yes	Yes	No	Yes	No	Yes
148	M	80	COVID-19,virus identified		bilateral	Subtotal	Yes	No		No	Yes	No	No	No	No	No	Yes	No		No	No		Acute heart failure	Yes	No	Yes	Yes	No	Yes	Yes	Yes	Yes	Yes	No	Yes	8	1	No		Yes	Yes	Yes	Yes	No	Yes	No	Yes	Yes	No
149	M	63	COVID-19,virus identified	Hypertensive heart and kidney disease	bilateral	Subtotal	Yes	Yes		No	Yes	No	No	No	No	No	No	No		No	No		Respiratory failure	No	Yes	Yes	No	No	No	No	No	No	No	No	Yes	16	10	Yes		No	Yes	Yes	Yes	No	No	No	Yes	No	No
150	M	82	COVID-19,virus identified	Hypertensive heart and kidney disease	bilateral	Total	Yes	No		No	Yes	Yes	No	No	Yes	No	No	No		No	Yes		Cardiopulmonary failure	No	No	Yes	No	No	No	No	Yes	Yes	No	Yes	Yes	7	2	No		Yes	No	Yes	Yes	No	Yes	No	Yes	No	No
151	M	79	COVID-19,virus identified		bilateral	Total	Yes	No		No	Yes	No	Yes	No	No	No	No	No		No	Yes		Respiratory failure	No	No	Yes	Yes	No	Yes	Yes	No	No	No	No	Yes		4	Yes		Yes	No	No	Yes	Yes	Yes	Yes	Yes	Yes	No
152	M	65	COVID-19,virus identified	Acute transmural myocardial infarction	bilateral	Total	Yes	No		Yes	Yes	No	Yes	No	No	No	Yes	No		No	Yes	coronary thrombosis	Cardiopulmonary failure	Yes	Yes	Yes	No	No	Yes	No	No	No	No	Yes	Yes	9	6	No		No	No	No	Yes	Yes	Yes	No	Yes	Yes	Yes
153	M	82	COVID-19,virus identified	Chronic obstructive pulmonary disease	bilateral	Subtotal	Yes	Yes	Acinetobacter spp	No	Yes	Yes	Yes	No	Yes	No	No	No		No	Yes		Massive pulmonary embolism	No	No	Yes	No	No	No	No	Yes	Yes	No	Yes	Yes		9	No		No	No	Yes	Yes	No	Yes	No	No	Yes	No
154	M	79	COVID-19,virus identified		bilateral	Total	Yes	Yes		Yes	Yes	No	Yes	No	No	No	No	No		No	Yes		Respiratory failure	No	No	Yes	Yes	No	No	No	No	No	No	No	Yes		10	Yes		No	No	No	Yes	Yes	Yes	No	Yes	Yes	No
155	M	35	COVID-19,virus identified		bilateral	Total	Yes	No		No	Yes	Yes	Yes	No	No	Right atrium thrombi	No	No		No	Yes		Massive pulmonary embolism	No	Yes	Yes	No	No	No	No	Yes	No	No	No	Yes		23	Yes		Yes	No	Yes	Yes	No	Yes	No	Yes	Yes	Yes
156	M	58	COVID-19,virus identified		bilateral	Total	Yes	Yes	Acinetobacter, Klebsiella spp.	No	Yes	No	No	No	Yes	Right atrium thrombi	No	No		No	Yes		Respiratory failure	No	No	Yes	No	Yes	No	No	Yes	No	Yes	No	No	40	33	Yes		Yes	Yes	No	Yes	Yes	Yes	No	No	Yes	No
[truncated: 7 more columns]
